# Supplementary material for: Impact of KLF4 on Cell Proliferation and Epithelial Differentiation in the Context of Cystic Fibrosis
Source: Int J Mol Sci. 2020 Sep 14;21(18):6717. doi: 10.3390/ijms21186717 (PMC7555189; doi:10.3390/ijms21186717)
Supplement: Supplementary file 1 [file ijms-21-06717-s001.zip]

Archive with 6 entries (6 files):
- FigS1_reupload.tif
- FigS2.tiff
- FigS3.tiff
- FigS4.tiff
- FigS5.tiff
- Table supplementary materials.pdf
